# Supplementary material for: Microbial community diversity and potential functionality in response to dam construction along the Three Gorge Reservoir, China
Source: Front Microbiol. 2023 Sep 20;14:1218806. doi: 10.3389/fmicb.2023.1218806 (PMC10547884; doi:10.3389/fmicb.2023.1218806)
Supplement: Supplementary file 1 [file Table_1.xlsx]

## Sheet: Table S1
	Table S1. General information of the 90 samples of microalgae
Sample Number	Sample ID	Sample site	Grouping 1	Grouping 2
1	EQNG-1	EQ	G	NG
2	EQNG-2	EQ	G	NG
3	EQNG-3	EQ	G	NG
4	BJNG-1	BJ	G	NG
5	BJNG-2	BJ	G	NG
6	BJNG-3	BJ	G	NG
7	QJNG-1	QJ	G	NG
8	QJNG-2	QJ	G	NG
9	QJNG-3	QJ	G	NG
10	SWNG-1	SW	G	NG
11	SWNG-2	SW	G	NG
12	SWNG-3	SW	G	NG
13	TKNG-1	TK	G	NG
14	TKNG-2	TK	G	NG
15	TKNG-3	TK	G	NG
16	XTNG-1	XT	G	NG
17	XTNG-2	XT	G	NG
18	XTNG-3	XT	G	NG
19	EQTG-1	EQ	G	TG
20	EQTG-2	EQ	G	TG
21	EQTG-3	EQ	G	TG
22	SWTG-1	SW	G	TG
23	SWTG-2	SW	G	TG
24	SWTG-3	SW	G	TG
25	BJTG-1	BJ	G	TG
26	BJTG-2	BJ	G	TG
27	BJTG-3	BJ	G	TG
28	QJTG-1	QJ	G	TG
29	QJTG-2	QJ	G	TG
30	QJTG-3	QJ	G	TG
31	TKTG-1	TK	G	TG
32	TKTG-2	TK	G	TG
33	TKTG-3	TK	G	TG
34	XTTG-1	XT	G	TG
35	XTTG-2	XT	G	TG
36	XTTG-3	XT	G	TG
37	EQND-1	EQ	D	ND
38	EQND-2	EQ	D	ND
39	EQND-3	EQ	D	ND
40	BJND-1	BJ	D	ND
41	BJND-2	BJ	D	ND
42	BJND-3	BJ	D	ND
43	QJND-1	QJ	D	ND
44	QJND-2	QJ	D	ND
45	QJND-3	QJ	D	ND
46	SWND-1	SW	D	ND
47	SWND-2	SW	D	ND
48	SWND-3	SW	D	ND
49	TKND-1	TK	D	ND
50	TKND-2	TK	D	ND
51	TKND-3	TK	D	ND
52	XTND-1	XT	D	ND
53	XTND-2	XT	D	ND
54	XTND-3	XT	D	ND
55	EQTD1-1	EQ	D	TD1
56	EQTD1-2	EQ	D	TD1
57	EQTD1-3	EQ	D	TD1
58	BJTD1-1	BJ	D	TD1
59	BJTD1-2	BJ	D	TD1
60	BJTD1-3	BJ	D	TD1
61	QJTD1-1	QJ	D	TD1
62	QJTD1-2	QJ	D	TD1
63	QJTD1-3	QJ	D	TD1
64	SWTD1-1	SW	D	TD1
65	SWTD1-2	SW	D	TD1
66	SWTD1-3	SW	D	TD1
67	TKTD1-1	TK	D	TD1
68	TKTD1-2	TK	D	TD1
69	TKTD1-3	TK	D	TD1
70	XTTD1-1	XT	D	TD1
71	XTTD1-2	XT	D	TD1
72	XTTD1-3	XT	D	TD1
73	EQTD2-1	EQ	D	TD2
74	EQTD2-2	EQ	D	TD2
75	EQTD2-3	EQ	D	TD2
76	BJTD2-1	BJ	D	TD2
77	BJTD2-2	BJ	D	TD2
78	BJTD2-3	BJ	D	TD2
79	QJTD2-1	QJ	D	TD2
80	QJTD2-2	QJ	D	TD2
81	QJTD2-3	QJ	D	TD2
82	SWTD2-1	SW	D	TD2
83	SWTD2-2	SW	D	TD2
84	SWTD2-3	SW	D	TD2
85	TKTD2-1	TK	D	TD2
86	TKTD2-2	TK	D	TD2
87	TKTD2-3	TK	D	TD2
88	XTTD2-1	XT	D	TD2
89	XTTD2-2	XT	D	TD2
90	XTTD2-3	XT	D	TD2
	* "+": A penicillin-streptomycin solution (100×, Solarbio, Beijing, China) with final concentration of 2-3% was added into the medium immediately before inoculation; "NA": No antibiotic was added in the culture.

## Sheet: Table S2
Table S2. The statistics of obtained sequences data of 16S rRNA gene amplicon sequencing in the present study
Sample ID	Raw_Tags	Raw_Bases	Valid_Tags	Valid_Bases	Valid%	Q20%	Q30%	GC%
EQND_1	87436	43.72M	65857	27.59M	75.32	95.81	88.59	55.62
EQND_2	85514	42.76M	65201	27.32M	76.25	94.7	86	55.74
EQND_3	80113	40.06M	59668	25.00M	74.48	97.82	93.3	55.54
BJND_1	80283	40.14M	62980	26.40M	78.45	97.73	93.15	55.71
BJND_2	84225	42.11M	78013	32.69M	92.62	97.78	93.33	55.23
BJND_3	82769	41.38M	67107	28.14M	81.08	97.63	92.96	55.63
QJND_1	80627	40.31M	67017	28.12M	83.12	97.69	93.1	55.83
QJND_2	86827	43.41M	72997	30.63M	84.07	97.6	93.01	55.75
QJND_3	87639	43.82M	73736	30.96M	84.14	96.52	90.26	55.85
SWND_1	85397	42.70M	68453	28.69M	80.16	96.98	91.21	55.71
SWND_2	80564	40.28M	63028	26.39M	78.23	97.99	93.79	55.44
SWND_3	85832	42.92M	66897	28.07M	77.94	97.1	91.33	55.55
TKND_1	86741	43.37M	70098	29.39M	80.81	97.8	93.31	55.59
TKND_2	86467	43.23M	71320	29.91M	82.48	97.8	93.36	55.36
TKND_3	86677	43.34M	74319	31.10M	85.74	97.86	93.53	55.79
XTND_1	85127	42.56M	68807	28.87M	80.83	97.73	93.31	55.42
XTND_2	87587	43.79M	71364	29.91M	81.48	95.3	87.61	55.68
XTND_3	86178	43.09M	67898	28.51M	78.79	96.45	89.86	55.54
EQNG_1	82221	41.11M	70362	29.48M	85.58	95.15	87.12	56.97
EQNG_2	82901	41.45M	74918	31.38M	90.37	97.01	91.43	56.85
EQNG_3	82514	41.26M	73409	30.75M	88.97	96.85	91.19	56.79
BJNG_1	83323	41.66M	72393	30.32M	86.88	96.42	90.27	56.44
BJNG_2	87240	43.62M	80091	33.54M	91.81	96.27	89.63	56.53
BJNG_3	85461	42.73M	73281	30.72M	85.75	96.77	91.07	56.33
QJNG_1	84114	42.06M	75432	31.59M	89.68	96.84	91.2	56.43
QJNG_2	100258	50.13M	86901	36.39M	86.68	89.99	77.49	56.82
QJNG_3	81475	40.74M	68213	28.59M	83.72	95.05	87	56.44
SWNG_1	86039	43.02M	75278	31.51M	87.49	96.8	91.08	56.15
SWNG_2	82667	41.33M	69014	28.89M	83.48	96.59	90.61	56.23
SWNG_3	83288	41.64M	71336	29.89M	85.65	95.77	88.77	56.21
TKNG_1	84430	42.22M	72483	30.39M	85.85	95.99	89	55.97
TKNG_2	81942	40.97M	70197	29.42M	85.67	96.54	90.61	56.01
TKNG_3	86341	43.17M	67911	28.45M	78.65	96.77	91.06	56.22
XTNG_1	80359	40.18M	58584	24.57M	72.9	91.68	80.21	56.66
XTNG_2	82223	41.11M	72021	30.18M	87.59	95.25	87.41	56.28
XTNG_3	84924	42.46M	74421	31.19M	87.63	95.92	88.91	56.29
EQTD1_1	80952	40.48M	65644	27.62M	81.09	97.95	93.74	56.97
EQTD1_2	85012	42.51M	69610	29.26M	81.88	97.71	93.03	56.44
EQTD1_3	86439	43.22M	71325	30.00M	82.51	97.74	93.24	56.8
BJTD1_1	80965	40.48M	70324	29.55M	86.86	96.73	90.72	56.5
BJTD1_2	85706	42.85M	72222	30.38M	84.27	96.88	90.91	56.7
BJTD1_3	84960	42.48M	66412	27.87M	78.17	97.85	93.5	56.82
QJTD1_1	83770	41.88M	69568	29.17M	83.05	97.68	93.09	56.96
QJTD1_2	80043	40.02M	67542	28.37M	84.38	97.73	93.4	57.03
QJTD1_3	83469	41.73M	72543	30.48M	86.91	96.42	90.01	57.04
SWTD1_1	87664	43.83M	75681	31.71M	86.33	97.81	93.49	57.17
SWTD1_2	86300	43.15M	74718	31.27M	86.58	97.98	93.91	57.19
SWTD1_3	83474	41.74M	72690	30.41M	87.08	97.89	93.67	57.77
TKTD1_1	85099	42.55M	67270	28.22M	79.05	97.92	93.66	57.12
TKTD1_2	80330	40.16M	64981	27.24M	80.89	97.82	93.37	57.28
TKTD1_3	86112	43.06M	72605	30.46M	84.31	97.77	93.29	57.1
XTTD1_1	81171	40.59M	69820	29.26M	86.02	96.71	90.65	58.04
XTTD1_2	85731	42.87M	71838	30.09M	83.79	97.2	91.68	58.02
XTTD1_3	87825	43.91M	69694	29.15M	79.36	97.96	93.84	57.39
EQTD2_1	80302	40.15M	66831	28.11M	83.22	97.77	93.21	56.76
EQTD2_2	80563	40.28M	67983	28.58M	84.38	97.53	92.65	56.51
EQTD2_3	84521	42.26M	70693	29.69M	83.64	97.69	93.25	56.16
BJTD2_1	80143	40.07M	65014	27.28M	81.12	97.62	92.8	57.1
BJTD2_2	83861	41.93M	71951	30.20M	85.8	97.73	93.28	57.54
BJTD2_3	83143	41.57M	70077	29.41M	84.28	97.6	92.79	57.21
QJTD2_1	86497	43.25M	71913	30.09M	83.14	96.43	89.9	56.97
QJTD2_2	86262	43.13M	69191	28.92M	80.21	98.02	93.99	56.86
QJTD2_3	87033	43.52M	70599	29.54M	81.12	97.56	92.64	57.12
SWTD2_1	81633	40.82M	69864	29.38M	85.58	97.69	93.35	57.9
SWTD2_2	82804	41.40M	72291	30.39M	87.3	96.11	89.33	58.06
SWTD2_3	80614	40.31M	68629	28.84M	85.13	97.01	91.27	57.97
TKTD2_1	83035	41.52M	71949	30.25M	86.65	97.89	93.59	56.67
TKTD2_2	86902	43.45M	73188	30.76M	84.22	95.34	87.47	57.08
TKTD2_3	83650	41.83M	72355	30.43M	86.5	97.54	92.9	56.9
XTTD2_1	80103	40.05M	66363	27.86M	82.85	97.91	93.65	56.7
XTTD2_2	86033	43.02M	70164	29.40M	81.55	97.76	93.17	57.09
XTTD2_3	83730	41.87M	74623	31.33M	89.12	97.89	93.61	56.79
SWTG_1	83791	41.90M	78869	32.90M	94.13	96.71	90.46	56.23
SWTG_2	81497	40.75M	75757	31.63M	92.96	97.75	93.17	55.87
SWTG_3	87674	43.84M	79697	33.07M	90.9	97.72	93.26	55.78
XTTG_3	84778	42.39M	70579	29.68M	83.25	97.46	92.78	58.24
EQTG_1	83103	41.55M	77395	32.17M	93.13	96.61	90.56	57.95
EQTG_2	81224	40.61M	72718	30.38M	89.53	96.45	90.21	57.66
EQTG_3	86938	43.47M	79322	33.15M	91.24	96.04	89.11	56.04
BJTG_1	80775	40.39M	68111	28.34M	84.32	96.86	91.12	57.81
BJTG_2	80379	40.19M	67878	28.26M	84.45	97.02	91.5	57.69
BJTG_3	82530	41.27M	60012	24.91M	72.72	91.98	80.6	58.32
QJTG_1	85863	42.93M	72166	30.09M	84.05	94.57	85.84	58.07
QJTG_2	82444	41.22M	69531	28.93M	84.34	96.39	89.79	57.93
QJTG_3	86594	43.30M	74293	30.92M	85.79	96.74	90.92	58
TKTG_1	84571	42.29M	73230	30.75M	86.59	96.89	91.28	57.62
TKTG_2	86131	43.07M	68760	28.88M	79.83	92.63	81.8	58.41
TKTG_3	82210	41.10M	73981	31.04M	89.99	97.09	91.6	56.75
XTTG_1	81828	40.91M	73466	30.84M	89.78	96.83	91.1	57.46
XTTG_2	86680	43.34M	75707	31.80M	87.34	96.44	90.29	57.95

## Sheet: Table S3
Table S3. Alpha diversity indices (Chao 1, Observed species, Goods coverage, Shannon and Simpson) of all samples
Sample ID	observed_features	shannon	simpson	chao1	goods_coverage
BJND_1	1737	10.2765	0.998791	2620.58	0.820374
BJND_2	2412	10.844	0.99919	4360.9	0.6714
BJND_3	1797	10.3787	0.998932	2523.62	0.821726
BJNG_1	1610	10.2083	0.998844	2217.39	0.854406
BJNG_2	1636	10.191	0.998762	2215.11	0.848997
BJNG_3	1679	10.2836	0.998918	2324.37	0.842461
BJTD1_1	1599	10.1105	0.998516	2135.96	0.855533
BJTD1_2	1684	10.2549	0.998806	2256.5	0.844715
BJTD1_3	1816	10.3305	0.99883	2846.59	0.799639
BJTD2_1	1802	10.366	0.998924	2699.57	0.812035
BJTD2_2	1837	10.3677	0.99892	2868.68	0.796935
BJTD2_3	1910	10.4783	0.99904	2939.01	0.79085
BJTG_1	1165	9.3109	0.996888	1557.99	0.900383
BJTG_2	933	8.62716	0.993723	1274.43	0.920216
BJTG_3	361	7.74226	0.992526	369.553	0.99414
EQND_1	1216	9.66509	0.998151	1541.62	0.908947
EQND_2	1026	9.39551	0.997819	1259.12	0.934415
EQND_3	1698	10.2498	0.998829	2525.85	0.827586
EQNG_1	1094	9.47701	0.997961	1401.47	0.919089
EQNG_2	1698	10.1606	0.998478	2512.5	0.824206
EQNG_3	1621	10.1221	0.998617	2257.02	0.843813
EQTD1_1	1783	10.3212	0.998878	2649.24	0.812035
EQTD1_2	1842	10.4075	0.998949	2807.07	0.804598
EQTD1_3	1896	10.4517	0.999	2852.97	0.794005
EQTD2_1	1862	10.4131	0.998933	2741.01	0.802569
EQTD2_2	1813	10.374	0.998926	2610.83	0.814289
EQTD2_3	1954	10.4538	0.998929	3142.17	0.772594
EQTG_1	1330	9.61991	0.997454	1836.85	0.878747
EQTG_2	1555	10.0933	0.998651	2115.53	0.858914
EQTG_3	1451	9.81356	0.997685	1881.13	0.874465
QJND_1	1898	10.4197	0.998918	2853.9	0.791075
QJND_2	2022	10.5426	0.999034	3303.44	0.7611
QJND_3	1732	10.2385	0.99875	2622.79	0.817895
QJNG_1	1694	10.2693	0.998828	2358.47	0.839306
QJNG_2	187	6.82082	0.987103	187	1
QJNG_3	1028	9.40505	0.997842	1212.67	0.93757
QJTD1_1	1886	10.4173	0.998944	2947.78	0.788821
QJTD1_2	1776	10.2872	0.998661	2617.53	0.814965
QJTD1_3	1575	10.1411	0.998749	2107.79	0.859139
QJTD2_1	1486	9.96163	0.998327	2030.69	0.867027
QJTD2_2	1935	10.4655	0.998961	3047.4	0.782285
QJTD2_3	1789	10.2963	0.998715	2596.41	0.813838
QJTG_1	921	9.24441	0.997466	1062.25	0.950642
QJTG_2	1333	9.76494	0.998074	1678.01	0.89565
QJTG_3	1315	9.6586	0.997729	1747.13	0.88686
SWND_1	1689	10.2789	0.998883	2327.12	0.840883
SWND_2	1823	10.4018	0.998962	2575.17	0.816317
SWND_3	1703	10.2666	0.998816	2472.7	0.831643
SWNG_1	1617	10.1582	0.99867	2262.86	0.848997
SWNG_2	1498	10.0278	0.998555	2001.34	0.870183
SWNG_3	1380	9.89121	0.998432	1849.99	0.885508
SWTD1_1	2016	10.4906	0.998895	3307.51	0.759071
SWTD1_2	2052	10.5603	0.998984	3059.48	0.767861
SWTD1_3	1828	10.2899	0.998659	2878.45	0.795357
SWTD2_1	1778	10.3359	0.998874	2467.96	0.823079
SWTD2_2	1297	9.76865	0.998254	1659.6	0.900158
SWTD2_3	1539	10.0724	0.998604	2035.49	0.863647
SWTG_1	1460	9.71757	0.997569	2117.02	0.852603
SWTG_2	1351	9.37555	0.99607	1962.02	0.861393
SWTG_3	1454	9.17469	0.987925	2221.19	0.839757
TKND_1	1905	10.4473	0.99897	2893.8	0.79085
TKND_2	1851	10.3085	0.998512	2938.4	0.791526
TKND_3	1924	10.4691	0.99899	2913.88	0.788821
TKNG_1	1397	9.93275	0.998456	1777.86	0.890016
TKNG_2	1588	10.143	0.998666	2193.18	0.855308
TKNG_3	1488	9.97409	0.998379	2004.07	0.868154
TKTD1_1	1819	10.3474	0.998852	2868.16	0.800766
TKTD1_2	1764	10.2905	0.998848	2681.86	0.810908
TKTD1_3	1994	10.5292	0.999036	3045.47	0.774397
TKTD2_1	1955	10.498	0.999011	3172.23	0.776651
TKTD2_2	1219	9.70042	0.99828	1580.4	0.907595
TKTD2_3	1935	10.4769	0.998985	2874.01	0.788821
TKTG_1	1689	10.2982	0.998935	2339.8	0.84201
TKTG_2	587	8.61149	0.996415	637.791	0.981294
TKTG_3	1863	10.4773	0.999071	2556.44	0.816768
XTND_1	1896	10.441	0.998985	2998.92	0.78792
XTND_2	1064	9.4712	0.997956	1350.56	0.926302
XTND_3	1424	9.98042	0.998636	1908.39	0.879198
XTNG_1	241	7.27214	0.991116	242.636	0.997972
XTNG_2	1204	9.68609	0.998277	1475.28	0.916385
XTNG_3	1401	9.95727	0.998581	1799.94	0.888889
XTTD1_1	1460	9.93725	0.998439	1975.06	0.869281
XTTD1_2	1531	9.99961	0.998447	2234.93	0.851476
XTTD1_3	1834	10.3579	0.998865	2736.03	0.803471
XTTD2_1	1901	10.4823	0.999008	2689.52	0.804823
XTTD2_2	1976	10.5589	0.9991	2943.33	0.785891
XTTD2_3	2053	10.6194	0.999128	3060.07	0.771016
XTTG_1	1519	10.0002	0.998379	1999.59	0.866577
XTTG_2	1345	9.78665	0.998095	1699.02	0.894298
XTTG_3	1486	9.89901	0.998229	2180.79	0.854857

## Sheet: Table S4
Table S4. Annotation and statistics of different classification levels for the 144 samples
Sample ID	Phylum	class	order	Family	Genus	Species	feature number
EQND_1	47	113	247	363	531	575	1746
EQND_2	44	103	215	315	469	505	1331
EQND_3	53	136	272	422	661	740	2887
BJND_1	57	146	294	435	683	756	3036
BJND_2	61	152	325	513	865	998	5127
BJND_3	59	147	303	451	696	760	3186
QJND_1	62	157	312	464	692	742	3515
QJND_2	64	155	325	487	729	792	3870
QJND_3	53	140	296	420	622	662	2788
SWND_1	53	138	284	433	695	764	2717
SWND_2	53	137	285	441	726	819	3240
SWND_3	53	136	283	449	740	812	2874
TKND_1	56	145	302	487	779	869	3480
TKND_2	57	140	291	461	767	871	3407
TKND_3	55	142	291	449	748	844	3593
XTND_1	56	136	293	452	720	807	3385
XTND_2	42	104	219	315	486	525	1452
XTND_3	47	114	249	376	617	677	2221
EQNG_1	55	120	239	318	397	402	1447
EQNG_2	66	146	287	400	527	547	2894
EQNG_3	66	147	285	380	494	509	2684
BJNG_1	60	145	282	402	585	618	2488
BJNG_2	56	135	270	404	572	603	2493
BJNG_3	62	149	301	439	623	665	2748
QJNG_1	56	135	277	413	605	657	2723
QJNG_2	21	45	86	107	124	125	187
QJNG_3	46	112	225	322	441	465	1301
SWNG_1	52	132	280	407	614	676	2572
SWNG_2	51	129	266	401	584	629	2280
SWNG_3	52	125	256	382	554	591	1997
TKNG_1	50	127	261	387	569	622	2025
TKNG_2	59	139	286	435	654	721	2513
TKNG_3	52	130	279	413	619	661	2425
XTNG_1	24	53	99	125	154	156	241
XTNG_2	52	123	248	354	502	534	1594
XTNG_3	50	124	257	375	541	584	1968
EQTD1_1	54	131	265	380	563	606	3351
EQTD1_2	57	138	283	421	645	706	3475
EQTD1_3	56	125	265	397	604	654	3531
BJTD1_1	52	123	260	377	558	600	2599
BJTD1_2	51	122	256	383	579	619	2719
BJTD1_3	55	136	268	399	601	654	3394
QJTD1_1	59	139	291	416	600	648	3553
QJTD1_2	53	131	277	386	542	570	3241
QJTD1_3	47	118	251	347	476	507	2493
SWTD1_1	48	131	269	402	586	632	3715
SWTD1_2	47	128	264	408	602	652	3844
SWTD1_3	50	126	257	371	536	577	3324
TKTD1_1	56	138	276	400	571	612	3531
TKTD1_2	50	132	258	372	528	563	3253
TKTD1_3	54	138	289	421	625	664	3703
XTTD1_1	43	113	231	317	448	473	2370
XTTD1_2	45	113	221	305	423	446	2573
XTTD1_3	48	125	269	389	587	632	3400
EQTD2_1	52	131	273	407	595	641	3377
EQTD2_2	53	138	275	414	618	669	3326
EQTD2_3	63	143	297	445	653	693	3808
BJTD2_1	55	131	270	387	570	610	3295
BJTD2_2	59	129	271	385	543	571	3423
BJTD2_3	57	135	284	410	581	616	3529
QJTD2_1	44	116	241	348	511	557	2325
QJTD2_2	49	131	272	404	600	675	3560
QJTD2_3	47	119	254	366	540	595	3137
SWTD2_1	46	119	247	350	493	516	3299
SWTD2_2	45	107	200	274	377	389	1990
SWTD2_3	44	108	219	305	442	464	2539
TKTD2_1	54	141	296	426	638	683	3700
TKTD2_2	43	111	234	319	445	462	1703
TKTD2_3	53	138	280	402	585	629	3557
XTTD2_1	55	142	282	411	635	688	3459
XTTD2_2	51	130	271	416	649	722	3626
XTTD2_3	56	138	291	433	641	691	3748
SWTG_1	36	102	206	314	474	525	2378
SWTG_2	40	107	209	312	484	545	2465
SWTG_3	36	101	206	311	498	560	2692
EQTG_1	44	103	211	296	430	453	2075
EQTG_2	42	110	219	311	446	472	2316
EQTG_3	43	112	221	333	508	557	2200
BJTG_1	38	96	180	267	407	434	1736
BJTG_2	31	89	175	266	399	435	1398
BJTG_3	25	60	109	137	183	191	375
QJTG_1	30	84	165	229	327	346	1150
QJTG_2	31	91	188	278	410	447	1914
QJTG_3	40	100	191	283	417	453	1986
TKTG_1	45	115	232	343	488	516	2728
TKTG_2	28	66	130	170	218	226	620
TKTG_3	44	116	241	359	536	590	3017
XTTG_1	38	104	208	301	410	433	2298
XTTG_2	40	101	209	288	371	388	2057
XTTG_3	39	98	202	292	410	442	2529
