# Supplementary material for: Microbial community diversity and potential functionality in response to dam construction along the Three Gorge Reservoir, China
Source: Front Microbiol. 2023 Sep 20;14:1218806. doi: 10.3389/fmicb.2023.1218806 (PMC10547884; doi:10.3389/fmicb.2023.1218806)
Supplement: Supplementary file 3 [file Table_3.xlsx]

## Sheet: Sheet1
Table S3. Alpha diversity indices (Chao 1, Observed species, Goods coverage, Shannon and Simpson) of all samples
Sample ID	observed_features	shannon	simpson	chao1	goods_coverage
BJND_1	1737	10.2765	0.998791	2620.58	0.820374
BJND_2	2412	10.844	0.99919	4360.9	0.6714
BJND_3	1797	10.3787	0.998932	2523.62	0.821726
BJNG_1	1610	10.2083	0.998844	2217.39	0.854406
BJNG_2	1636	10.191	0.998762	2215.11	0.848997
BJNG_3	1679	10.2836	0.998918	2324.37	0.842461
BJTD1_1	1599	10.1105	0.998516	2135.96	0.855533
BJTD1_2	1684	10.2549	0.998806	2256.5	0.844715
BJTD1_3	1816	10.3305	0.99883	2846.59	0.799639
BJTD2_1	1802	10.366	0.998924	2699.57	0.812035
BJTD2_2	1837	10.3677	0.99892	2868.68	0.796935
BJTD2_3	1910	10.4783	0.99904	2939.01	0.79085
BJTG_1	1165	9.3109	0.996888	1557.99	0.900383
BJTG_2	933	8.62716	0.993723	1274.43	0.920216
BJTG_3	361	7.74226	0.992526	369.553	0.99414
EQND_1	1216	9.66509	0.998151	1541.62	0.908947
EQND_2	1026	9.39551	0.997819	1259.12	0.934415
EQND_3	1698	10.2498	0.998829	2525.85	0.827586
EQNG_1	1094	9.47701	0.997961	1401.47	0.919089
EQNG_2	1698	10.1606	0.998478	2512.5	0.824206
EQNG_3	1621	10.1221	0.998617	2257.02	0.843813
EQTD1_1	1783	10.3212	0.998878	2649.24	0.812035
EQTD1_2	1842	10.4075	0.998949	2807.07	0.804598
EQTD1_3	1896	10.4517	0.999	2852.97	0.794005
EQTD2_1	1862	10.4131	0.998933	2741.01	0.802569
EQTD2_2	1813	10.374	0.998926	2610.83	0.814289
EQTD2_3	1954	10.4538	0.998929	3142.17	0.772594
EQTG_1	1330	9.61991	0.997454	1836.85	0.878747
EQTG_2	1555	10.0933	0.998651	2115.53	0.858914
EQTG_3	1451	9.81356	0.997685	1881.13	0.874465
QJND_1	1898	10.4197	0.998918	2853.9	0.791075
QJND_2	2022	10.5426	0.999034	3303.44	0.7611
QJND_3	1732	10.2385	0.99875	2622.79	0.817895
QJNG_1	1694	10.2693	0.998828	2358.47	0.839306
QJNG_2	187	6.82082	0.987103	187	1
QJNG_3	1028	9.40505	0.997842	1212.67	0.93757
QJTD1_1	1886	10.4173	0.998944	2947.78	0.788821
QJTD1_2	1776	10.2872	0.998661	2617.53	0.814965
QJTD1_3	1575	10.1411	0.998749	2107.79	0.859139
QJTD2_1	1486	9.96163	0.998327	2030.69	0.867027
QJTD2_2	1935	10.4655	0.998961	3047.4	0.782285
QJTD2_3	1789	10.2963	0.998715	2596.41	0.813838
QJTG_1	921	9.24441	0.997466	1062.25	0.950642
QJTG_2	1333	9.76494	0.998074	1678.01	0.89565
QJTG_3	1315	9.6586	0.997729	1747.13	0.88686
SWND_1	1689	10.2789	0.998883	2327.12	0.840883
SWND_2	1823	10.4018	0.998962	2575.17	0.816317
SWND_3	1703	10.2666	0.998816	2472.7	0.831643
SWNG_1	1617	10.1582	0.99867	2262.86	0.848997
SWNG_2	1498	10.0278	0.998555	2001.34	0.870183
SWNG_3	1380	9.89121	0.998432	1849.99	0.885508
SWTD1_1	2016	10.4906	0.998895	3307.51	0.759071
SWTD1_2	2052	10.5603	0.998984	3059.48	0.767861
SWTD1_3	1828	10.2899	0.998659	2878.45	0.795357
SWTD2_1	1778	10.3359	0.998874	2467.96	0.823079
SWTD2_2	1297	9.76865	0.998254	1659.6	0.900158
SWTD2_3	1539	10.0724	0.998604	2035.49	0.863647
SWTG_1	1460	9.71757	0.997569	2117.02	0.852603
SWTG_2	1351	9.37555	0.99607	1962.02	0.861393
SWTG_3	1454	9.17469	0.987925	2221.19	0.839757
TKND_1	1905	10.4473	0.99897	2893.8	0.79085
TKND_2	1851	10.3085	0.998512	2938.4	0.791526
TKND_3	1924	10.4691	0.99899	2913.88	0.788821
TKNG_1	1397	9.93275	0.998456	1777.86	0.890016
TKNG_2	1588	10.143	0.998666	2193.18	0.855308
TKNG_3	1488	9.97409	0.998379	2004.07	0.868154
TKTD1_1	1819	10.3474	0.998852	2868.16	0.800766
TKTD1_2	1764	10.2905	0.998848	2681.86	0.810908
TKTD1_3	1994	10.5292	0.999036	3045.47	0.774397
TKTD2_1	1955	10.498	0.999011	3172.23	0.776651
TKTD2_2	1219	9.70042	0.99828	1580.4	0.907595
TKTD2_3	1935	10.4769	0.998985	2874.01	0.788821
TKTG_1	1689	10.2982	0.998935	2339.8	0.84201
TKTG_2	587	8.61149	0.996415	637.791	0.981294
TKTG_3	1863	10.4773	0.999071	2556.44	0.816768
XTND_1	1896	10.441	0.998985	2998.92	0.78792
XTND_2	1064	9.4712	0.997956	1350.56	0.926302
XTND_3	1424	9.98042	0.998636	1908.39	0.879198
XTNG_1	241	7.27214	0.991116	242.636	0.997972
XTNG_2	1204	9.68609	0.998277	1475.28	0.916385
XTNG_3	1401	9.95727	0.998581	1799.94	0.888889
XTTD1_1	1460	9.93725	0.998439	1975.06	0.869281
XTTD1_2	1531	9.99961	0.998447	2234.93	0.851476
XTTD1_3	1834	10.3579	0.998865	2736.03	0.803471
XTTD2_1	1901	10.4823	0.999008	2689.52	0.804823
XTTD2_2	1976	10.5589	0.9991	2943.33	0.785891
XTTD2_3	2053	10.6194	0.999128	3060.07	0.771016
XTTG_1	1519	10.0002	0.998379	1999.59	0.866577
XTTG_2	1345	9.78665	0.998095	1699.02	0.894298
XTTG_3	1486	9.89901	0.998229	2180.79	0.854857
