# Supplementary material for: Microbial community diversity and potential functionality in response to dam construction along the Three Gorge Reservoir, China
Source: Front Microbiol. 2023 Sep 20;14:1218806. doi: 10.3389/fmicb.2023.1218806 (PMC10547884; doi:10.3389/fmicb.2023.1218806)
Supplement: Supplementary file 4 [file Table_4.xlsx]

## Sheet: Sheet1
Table S4. Annotation and statistics of different classification levels for the 144 samples
Sample ID	Phylum	class	order	Family	Genus	Species	feature number
EQND_1	47	113	247	363	531	575	1746
EQND_2	44	103	215	315	469	505	1331
EQND_3	53	136	272	422	661	740	2887
BJND_1	57	146	294	435	683	756	3036
BJND_2	61	152	325	513	865	998	5127
BJND_3	59	147	303	451	696	760	3186
QJND_1	62	157	312	464	692	742	3515
QJND_2	64	155	325	487	729	792	3870
QJND_3	53	140	296	420	622	662	2788
SWND_1	53	138	284	433	695	764	2717
SWND_2	53	137	285	441	726	819	3240
SWND_3	53	136	283	449	740	812	2874
TKND_1	56	145	302	487	779	869	3480
TKND_2	57	140	291	461	767	871	3407
TKND_3	55	142	291	449	748	844	3593
XTND_1	56	136	293	452	720	807	3385
XTND_2	42	104	219	315	486	525	1452
XTND_3	47	114	249	376	617	677	2221
EQNG_1	55	120	239	318	397	402	1447
EQNG_2	66	146	287	400	527	547	2894
EQNG_3	66	147	285	380	494	509	2684
BJNG_1	60	145	282	402	585	618	2488
BJNG_2	56	135	270	404	572	603	2493
BJNG_3	62	149	301	439	623	665	2748
QJNG_1	56	135	277	413	605	657	2723
QJNG_2	21	45	86	107	124	125	187
QJNG_3	46	112	225	322	441	465	1301
SWNG_1	52	132	280	407	614	676	2572
SWNG_2	51	129	266	401	584	629	2280
SWNG_3	52	125	256	382	554	591	1997
TKNG_1	50	127	261	387	569	622	2025
TKNG_2	59	139	286	435	654	721	2513
TKNG_3	52	130	279	413	619	661	2425
XTNG_1	24	53	99	125	154	156	241
XTNG_2	52	123	248	354	502	534	1594
XTNG_3	50	124	257	375	541	584	1968
EQTD1_1	54	131	265	380	563	606	3351
EQTD1_2	57	138	283	421	645	706	3475
EQTD1_3	56	125	265	397	604	654	3531
BJTD1_1	52	123	260	377	558	600	2599
BJTD1_2	51	122	256	383	579	619	2719
BJTD1_3	55	136	268	399	601	654	3394
QJTD1_1	59	139	291	416	600	648	3553
QJTD1_2	53	131	277	386	542	570	3241
QJTD1_3	47	118	251	347	476	507	2493
SWTD1_1	48	131	269	402	586	632	3715
SWTD1_2	47	128	264	408	602	652	3844
SWTD1_3	50	126	257	371	536	577	3324
TKTD1_1	56	138	276	400	571	612	3531
TKTD1_2	50	132	258	372	528	563	3253
TKTD1_3	54	138	289	421	625	664	3703
XTTD1_1	43	113	231	317	448	473	2370
XTTD1_2	45	113	221	305	423	446	2573
XTTD1_3	48	125	269	389	587	632	3400
EQTD2_1	52	131	273	407	595	641	3377
EQTD2_2	53	138	275	414	618	669	3326
EQTD2_3	63	143	297	445	653	693	3808
BJTD2_1	55	131	270	387	570	610	3295
BJTD2_2	59	129	271	385	543	571	3423
BJTD2_3	57	135	284	410	581	616	3529
QJTD2_1	44	116	241	348	511	557	2325
QJTD2_2	49	131	272	404	600	675	3560
QJTD2_3	47	119	254	366	540	595	3137
SWTD2_1	46	119	247	350	493	516	3299
SWTD2_2	45	107	200	274	377	389	1990
SWTD2_3	44	108	219	305	442	464	2539
TKTD2_1	54	141	296	426	638	683	3700
TKTD2_2	43	111	234	319	445	462	1703
TKTD2_3	53	138	280	402	585	629	3557
XTTD2_1	55	142	282	411	635	688	3459
XTTD2_2	51	130	271	416	649	722	3626
XTTD2_3	56	138	291	433	641	691	3748
SWTG_1	36	102	206	314	474	525	2378
SWTG_2	40	107	209	312	484	545	2465
SWTG_3	36	101	206	311	498	560	2692
EQTG_1	44	103	211	296	430	453	2075
EQTG_2	42	110	219	311	446	472	2316
EQTG_3	43	112	221	333	508	557	2200
BJTG_1	38	96	180	267	407	434	1736
BJTG_2	31	89	175	266	399	435	1398
BJTG_3	25	60	109	137	183	191	375
QJTG_1	30	84	165	229	327	346	1150
QJTG_2	31	91	188	278	410	447	1914
QJTG_3	40	100	191	283	417	453	1986
TKTG_1	45	115	232	343	488	516	2728
TKTG_2	28	66	130	170	218	226	620
TKTG_3	44	116	241	359	536	590	3017
XTTG_1	38	104	208	301	410	433	2298
XTTG_2	40	101	209	288	371	388	2057
XTTG_3	39	98	202	292	410	442	2529
